# Supplementary material for: From Prediction to Creation: Generative Plant Design
Source: Plants (Basel). 2026 Jun 26;15(13):1967. doi: 10.3390/plants15131967 (PMC13363729; doi:10.3390/plants15131967)
Supplement: Supplementary file 1 [file plants-15-01967-s001.zip]

Archive with 1 entries (1 files):
- Supplementary Code S1.R
