# Supplementary material for: From Prediction to Creation: Generative Plant Design
Source: Plants (Basel). 2026 Jun 26;15(13):1967. doi: 10.3390/plants15131967 (PMC13363729; doi:10.3390/plants15131967)
Supplement: Supplementary file 1 [file plants-15-01967-s001.zip › Supplementary Code S1.R]

# ============================================================================
# Simulation of the dual-loop generative design framework for drought-tolerant maize
# 
# Scenario: Use a dual-loop generative design framework to create new maize genotypes
# for drought tolerance. The inner loop uses a generative model to propose candidates,
# which are screened by a digital twin as a hard filter; the outer loop validates
# selected candidates via simulated field trials and feeds data back to refine
# the digital twin and generative model over multiple iterations.
# 
# Implementation note: This is a simplified rule-based sampler that mimics the exploration–exploitation 
# behavior of a generative model for the purpose of demonstrating the dual-loop 
# framework's operational logic. It is not intended to replace a fully trained VAE 
# or diffusion model.

# Simulation design:
#   - Genome: 5 loci with additive, epistatic, and pleiotropic effects
#   - Outer loops: 4 iterations
#   - Candidates per iteration: 50
#   - Hard filter: top 5 candidates selected for field validation
#   - Target trait: drought tolerance score (0-100)
#   - Success threshold: ≥ 65/100
# 
# Metrics produced:
#   1. Iteration efficiency (how many candidates needed to find a top design)
#   2. Reality gap reduction (difference between digital twin prediction and 
#      actual field performance, decreasing over iterations)
#   3. Validation success rate (% of candidates passing hard filter that 
#      actually perform well in the field)
# 
# Corresponds to: Section 4.6 of the manuscript
# ============================================================================

# ============================================================================
# Step 0: Load required libraries
# ============================================================================
library(ggplot2)
library(dplyr)
library(tidyr)
library(patchwork) 

# Set seed for reproducibility
set.seed(2026)

# ============================================================================
# Step 1: Define the "ground truth"
# ============================================================================
true_biological_function <- function(genotype) {
  main_effects <- c(0.3, 0.25, 0.2, 0.15, 0.1) * genotype
  epistasis <- 0.2 * sin(2 * pi * genotype[1] * genotype[2]) +
               0.15 * cos(3 * pi * genotype[3] * genotype[4]) +
               0.1 * (genotype[2] * genotype[5])^2
  load_penalty <- -0.05 * sum((genotype - 0.5)^2) * 10
  baseline <- 50
  noise <- rnorm(1, 0, 2)
  DTS <- baseline + sum(main_effects) * 20 + epistasis * 15 + load_penalty + noise
  return(pmax(0, pmin(100, DTS)))
}

# ============================================================================
# Step 2: Digital twin
# ============================================================================
digital_twin_predict <- function(genotype, iteration) {
  if (iteration == 1) {
    prediction <- 45 + 10 * mean(genotype) + rnorm(1, 0, 8)
  } else if (iteration == 2) {
    prediction <- 48 + 12 * mean(genotype) + 
                  3 * genotype[1] * genotype[2] + rnorm(1, 0, 5)
  } else {
    true_val <- true_biological_function(genotype)
    gap_sd <- max(1, 6 - iteration)
    prediction <- true_val + rnorm(1, 0, gap_sd)
  }
  return(pmax(0, pmin(100, prediction)))
}

# ============================================================================
# Step 3: Generative model
# ============================================================================
generate_candidates <- function(n_candidates, target_drought_tolerance, 
                                iteration, previous_best = NULL) {
  candidates <- matrix(NA, nrow = n_candidates, ncol = 5)
  for (i in 1:n_candidates) {
    if (iteration <= 2 || is.null(previous_best)) {
      base_genotype <- runif(5, 0.3, 0.9)
      base_genotype <- base_genotype * (target_drought_tolerance / 70)
    } else {
      base_genotype <- previous_best + rnorm(5, 0, 0.1)
      base_genotype <- pmax(0, pmin(1, base_genotype))
    }
    candidates[i, ] <- base_genotype
  }
  colnames(candidates) <- c("Locus1", "Locus2", "Locus3", "Locus4", "Locus5")
  return(candidates)
}

# ============================================================================
# Step 4: The dual-loop simulation
# ============================================================================
run_dual_loop_simulation <- function(n_outer_loops = 4,
                                     n_candidates_per_loop = 50,
                                     top_k_to_validate = 5,
                                     drought_target = 80) {
  results <- data.frame()
  best_true_scores <- c()
  reality_gaps <- c()
  validation_success_rates <- c()
  global_best_genotype <- NULL
  global_best_score <- 0
  
  for (outer_iter in 1:n_outer_loops) {
    cat("\n========== Outer Loop Iteration", outer_iter, "==========\n")
    
    candidates <- generate_candidates(
      n_candidates = n_candidates_per_loop,
      target_drought_tolerance = drought_target,
      iteration = outer_iter,
      previous_best = global_best_genotype
    )
    
    dt_predictions <- apply(candidates, 1, function(gen) {
      digital_twin_predict(gen, outer_iter)
    })
    
    selected_indices <- order(dt_predictions, decreasing = TRUE)[1:top_k_to_validate]
    selected_candidates <- candidates[selected_indices, ]
    selected_dt_scores <- dt_predictions[selected_indices]
    
    true_scores <- apply(selected_candidates, 1, true_biological_function)
    
    reality_gap <- mean(abs(selected_dt_scores - true_scores))
    reality_gaps <- c(reality_gaps, reality_gap)
    
    best_idx <- which.max(true_scores)
    if (true_scores[best_idx] > global_best_score) {
      global_best_score <- true_scores[best_idx]
      global_best_genotype <- selected_candidates[best_idx, ]
    }
    best_true_scores <- c(best_true_scores, global_best_score)
    
    success_threshold <- 65
    n_success <- sum(true_scores > success_threshold)
    success_rate <- n_success / top_k_to_validate * 100
    validation_success_rates <- c(validation_success_rates, success_rate)
    
    iter_results <- data.frame(
      Outer_Iteration = outer_iter,
      Candidate_ID = 1:top_k_to_validate,
      DT_Score = selected_dt_scores,
      True_Score = true_scores,
      Reality_Gap = abs(selected_dt_scores - true_scores),
      Success = true_scores > success_threshold
    )
    results <- rbind(results, iter_results)
    
    cat("  Digital twin predictions (top", top_k_to_validate, "):", 
        round(selected_dt_scores, 1), "\n")
    cat("  True field scores:", round(true_scores, 1), "\n")
    cat("  Mean reality gap:", round(reality_gap, 2), "\n")
    cat("  Validation success rate:", success_rate, "%\n")
    cat("  Global best true score so far:", round(global_best_score, 1), "\n")
  }
  
  total_candidates_screened <- n_outer_loops * n_candidates_per_loop
  iterations_to_best <- which.max(best_true_scores)
  efficiency <- total_candidates_screened / iterations_to_best
  
  return(list(
    detailed_results = results,
    best_true_scores = best_true_scores,
    reality_gaps = reality_gaps,
    validation_success_rates = validation_success_rates,
    global_best_score = global_best_score,
    global_best_genotype = global_best_genotype,
    efficiency = efficiency,
    total_candidates_screened = total_candidates_screened,
    iterations_to_best = iterations_to_best
  ))
}

# ============================================================================
# Step 5: Run the simulation
# ============================================================================
sim_results <- run_dual_loop_simulation(
  n_outer_loops = 4,
  n_candidates_per_loop = 50,
  top_k_to_validate = 5,
  drought_target = 80
)

# ============================================================================
# Step 6: Prepare data for plotting
# ============================================================================
gap_df <- data.frame(
  Iteration = 1:length(sim_results$reality_gaps),
  Reality_Gap = sim_results$reality_gaps
)

best_df <- data.frame(
  Iteration = 1:length(sim_results$best_true_scores),
  Best_True_Score = sim_results$best_true_scores
)

success_df <- data.frame(
  Iteration = 1:length(sim_results$validation_success_rates),
  Success_Rate = sim_results$validation_success_rates
)

# ============================================================================
# Step 7: Generate Figure 4 (with subplots (a), (b), (c))
# ============================================================================

# Figure 4(a): Reality gap
p1 <- ggplot(gap_df, aes(x = Iteration, y = Reality_Gap)) +
  geom_line(size = 1.2, color = "steelblue") +
  geom_point(size = 3, color = "steelblue") +
  labs(x = "Outer loop iteration",
       y = "Reality gap (|DT\u2212Field|)") +
  theme_minimal(base_size = 14) +
  theme(text = element_text(size = 14),
        axis.text = element_text(size = 14),
        plot.title = element_text(hjust = 0.5)) +
  annotate("text", x = 0.8, y = max(gap_df$Reality_Gap) * 1.05, 
           label = "(a)", size = 5.25) 

# Figure 4(b): Best true score
p2 <- ggplot(best_df, aes(x = Iteration, y = Best_True_Score)) +
  geom_line(size = 1.2, color = "darkgreen") +
  geom_point(size = 3, color = "darkgreen") +
  labs(x = "Outer loop iteration",
       y = "Best true score") +
  theme_minimal(base_size = 14) +
  theme(text = element_text(size = 14),
        axis.text = element_text(size = 14),
        plot.title = element_text(hjust = 0.5)) +
  annotate("text", x = 0.8, y = max(best_df$Best_True_Score) * 1.05, 
           label = "(b)", size = 5.25)

# Figure 4(c): Validation success rate
p3 <- ggplot(success_df, aes(x = Iteration, y = Success_Rate)) +
  geom_bar(stat = "identity", fill = "coral", alpha = 0.7) +
  geom_text(aes(label = paste0(round(Success_Rate, 0), "%")), 
            vjust = -0.5, size = 4.2) +
  labs(x = "Outer loop iteration",
       y = "Validation success rate (%)") +
  ylim(0, 110) +
  theme_minimal(base_size = 14) +
  theme(text = element_text(size = 14),
        axis.text = element_text(size = 14),
        plot.title = element_text(hjust = 0.5)) +
  annotate("text", x = 0.8, y = 110,  
           label = "(c)", size = 5.25)

# Combine and export
combined_plot <- (p1 | p2 | p3)

print(combined_plot)

ggsave("Figure_4.png", 
       plot = combined_plot, 
       dpi = 600, 
       width = 12, 
       height = 4, 
       units = "in")

ggsave("Figure_4.pdf", 
       plot = combined_plot, 
       width = 12, 
       height = 4, 
       units = "in")

# ============================================================================
# Step 8: Output summary metrics
# ============================================================================
cat("\n========== SUMMARY METRICS ==========\n")
cat("1. Iteration efficiency:\n")
cat("   - Total candidates screened digitally:", sim_results$total_candidates_screened, "\n")
cat("   - Outer loops to reach best genotype:", sim_results$iterations_to_best, "\n")
cat("   - Efficiency metric:", round(sim_results$efficiency, 1), 
    "candidates screened per iteration to best\n")

cat("\n2. Reality gap reduction:\n")
cat("   - Iteration 1 reality gap:", round(sim_results$reality_gaps[1], 2), "\n")
cat("   - Final iteration reality gap:", round(sim_results$reality_gaps[length(sim_results$reality_gaps)], 2), "\n")
cat("   - Reduction:", round((sim_results$reality_gaps[1] - sim_results$reality_gaps[length(sim_results$reality_gaps)]) / sim_results$reality_gaps[1] * 100, 1), "%\n")

cat("\n3. Validation success rate:\n")
cat("   - Iteration 1:", round(sim_results$validation_success_rates[1], 1), "%\n")
cat("   - Final iteration:", round(sim_results$validation_success_rates[length(sim_results$validation_success_rates)], 1), "%\n")
cat("   - Improvement:", round(sim_results$validation_success_rates[length(sim_results$validation_success_rates)] - sim_results$validation_success_rates[1], 1), "percentage points\n")

cat("\n4. Best genotype found:\n")
cat("   - Best true drought tolerance score:", round(sim_results$global_best_score, 1), "\n")
cat("   - Best genotype (5 loci):", round(sim_results$global_best_genotype, 3), "\n")

# ============================================================================
# End of script
# ============================================================================
